# Supplementary material for: Midgut development in rat embryos using microcomputed tomography
Source: Commun Biol. 2021 Feb 12;4:190. doi: 10.1038/s42003-021-01702-4 (PMC7881192; doi:10.1038/s42003-021-01702-4)
Supplement: Supplementary file 9 — Supplementary Data 1 [file 42003_2021_1702_MOESM9_ESM.xlsx]

## Sheet: intestinal measurements
		intestinal measurements and calculations
emebyonic day (ED)	sample no.	whole intestine total volume (mm^3)	small intestine total volume (mm^3)	small intestine diameter (mm)	calculated small intestinal cross section area (mm^2)	calculated small intestinal length (mm)	duodenum total volume (mm^3)	duodenum diameter (mm)	calculated duodenal cross section area (mm^2)	calculated duodenal length (mm)	colon total volume (mm^3)	colon diameter (mm)	calculated colonic cross section area (mm^2)	calculated colonic length (mm)	caecum total volume (mm^3)	calculated length of the whole intestine (mm)
ED14	A11/4	0.665	0.332	0.24	0.0452389	1.38333	0.134	0.247	0.0479164	0.54251	0.158	0.175	0.0240528	0.902857	0.041	2.8287
ED14	A11/7	0.635	0.303	0.224	0.0394081	1.35268	0.137	0.25	0.0490874	0.548	0.155	0.168	0.0221671	0.922619	0.04	2.8233
ED14	A11/6	0.601	0.29	0.229	0.0411871	1.26638	0.123	0.245	0.0471435	0.502041	0.146	0.162	0.020612	0.901235	0.042	2.66965
ED14	A11/8	0.577	0.278	0.221	0.0383596	1.25792	0.135	0.243	0.046377	0.555556	0.128	0.158	0.0196067	0.810127	0.036	2.6236
ED15	A12/4	1.392	0.867	0.26	0.0530929	3.33462	0.268	0.31	0.0754768	0.787097	0.196	0.201	0.0317309	0.975124	0.085	5.09684
ED15	A12/6	1.344	0.77	0.24	0.0452389	3.20833	0.269	0.297	0.0692792	0.875421	0.231	0.222	0.0387076	1.04054	0.083	5.12429
ED15	A12/5	1.382	0.809	0.241	0.0456167	3.35685	0.276	0.298	0.0697465	0.879195	0.223	0.208	0.0339795	1.07212	0.088	5.30816
ED15	B10/9	1.224	0.676	0.253	0.0502726	2.67194	0.267	0.298	0.0697465	0.795302	0.224	0.228	0.0408281	0.982456	0.087	4.44969
ED16	A13/5	3.111	1.979	0.307	0.074023	6.44625	0.584	0.372	0.108687	1.37366	0.446	0.28	0.0615752	1.59286	0.175	9.41277
ED16	A13/6	2.628	1.669	0.301	0.0711579	5.54485	0.499	0.345	0.093482	1.33043	0.354	0.265	0.0551546	1.33585	0.146	8.21113
ED16	A13/9	2.644	1.693	0.294	0.0678867	5.7585	0.481	0.365	0.104635	1.13151	0.358	0.254	0.0506707	1.40945	0.18	8.29946
ED16	B1/7	2.5	1.544	0.287	0.0646925	5.37979	0.473	0.366	0.105209	1.15847	0.383	0.281	0.0620158	1.36299	0.149	7.90125
ED17	B2/7	5.558	3.458	0.337	0.0891969	10.2611	1.057	0.438	0.150674	2.41324	0.82	0.316	0.0784267	2.59494	0.223	15.2693
ED17	B2/6	5.169	3.236	0.355	0.0989798	9.11549	1.04	0.429	0.144545	2.42424	0.662	0.292	0.0669662	2.26712	0.231	13.8069
ED17	A15/6	5.969	3.813	0.342	0.0918633	11.1491	1.146	0.446	0.156228	2.56951	0.718	0.319	0.0799229	2.25078	0.292	15.9694
ED17	A15/8	6.298	4.115	0.339	0.0902587	12.1386	1.253	0.503	0.198713	2.49105	0.729	0.307	0.074023	2.37459	0.201	17.0043
ED18	A23/3	9.215	5.715	0.362	0.102922	15.7873	1.946	0.572	0.25697	3.4021	1.243	0.367	0.105784	3.38692	0.311	22.5763
ED18	A23/8	10.388	7.026	0.407	0.1301	17.2629	1.835	0.553	0.240182	3.31826	1.169	0.349	0.0956623	3.34957	0.358	23.9307
ED18	A23/7	11.046	7.514	0.427	0.143201	17.5972	2.002	0.569	0.254281	3.51845	1.244	0.352	0.097314	3.53409	0.286	24.6497
ED18	B8/7	12.22	8.253	0.439	0.151363	18.7995	2.306	0.658	0.340049	3.50456	1.376	0.357	0.100098	3.85434	0.285	26.1584
ED19	A24/3	24.498	16.523	0.533	0.223123	31	4.935	0.694	0.378276	7.11095	2.494	0.427	0.143201	5.84075	0.546	43.9517
ED19	A24/11	30.45	22.096	0.563	0.248947	39.2469	4.792	0.737	0.426604	6.50204	2.938	0.455	0.162597	6.45714	0.624	52.2061
ED19	B11/6	29.465	22.268	0.562	0.248063	39.6228	4.085	0.71	0.395919	5.75352	2.577	0.442	0.153439	5.83032	0.535	51.2066
ED19	B11/3	27.427	19.475	0.543	0.231574	35.8656	4.666	0.749	0.440609	6.22964	2.722	0.447	0.15693	6.08949	0.564	48.1847
ED20	A18/5	58.389	44.262	0.681	0.364237	64.9956	8.733	0.931	0.680752	9.38024	4.448	0.563	0.248947	7.90053	0.946	82.2764
ED20	A18/4	58.909	44.412	0.697	0.381553	63.7188	9.05	0.943	0.698415	9.59703	4.49	0.566	0.251607	7.93286	0.957	81.2487
ED20	B12/8	64.148	49.961	0.676	0.358908	73.9068	8.749	0.944	0.699897	9.26801	4.537	0.537	0.226484	8.44879	0.901	91.6236
ED20	B12/5	57.619	43.52	0.673	0.35573	64.6657	8.722	0.915	0.657555	9.53224	4.538	0.552	0.239314	8.22101	0.839	82.4189
ED21	A34/10	85.687	64.599	0.782	0.48029	82.6074	12.873	1.123	0.990488	11.463	6.82	0.674	0.356788	10.1187	1.395	104.189
ED21	A34/13	77.925	58.271	0.759	0.452453	76.7734	11.812	1.048	0.862606	11.271	6.751	0.652	0.333876	10.3543	1.091	98.3987
ED21	B14/3	99.717	76.416	0.769	0.464454	99.3706	14.49	1.175	1.08434	12.3319	7.329	0.689	0.372845	10.6372	1.482	122.34
ED21	B14/7	114.903	90.527	0.864	0.586297	104.777	15.274	1.231	1.19016	12.4078	7.41	0.686	0.369605	10.8017	1.692	127.986

## Sheet: abdominal measurements 
		abdominal measurements and calculations
emebyonic day (ED)	sample no.	abdomen diameter (mm)	abdominal scope (mm)	umbilical orifice vertikal diameter (mm)	umbilical orifice horizontal diameter (mm)	calculated umbilical orifice area (mm^2)
ED13	A9/4	2.294	7.20681	0.412	0.745	0.96428
ED13	A9/6	2.054	6.45283	0.436	0.719	0.984839
ED13	A9/5	2.228	6.99947	0.431	0.763	1.03312
ED13	A9/7	2.213	6.95234	0.475	0.759	1.13262
ED14	A11/4	3.069	9.64155	0.657	0.696	1.43656
ED14	A11/7	3.07	9.64469	0.597	0.728	1.36539
ED14	A11/6	3.007	9.44677	0.616	0.737	1.42626
ED14	A11/8	3.048	9.57557	0.634	0.738	1.46993
ED15	A12/4	4.052	12.7297	0.822	0.679	1.75344
ED15	A12/6	4.07	12.7863	0.871	0.685	1.87438
ED15	A12/5	4.009	12.5946	0.871	0.686	1.87712
ED15	B10/9	3.993	12.5444	0.798	0.728	1.82509
ED16	A13/5	5.175	16.2577	0.972	0.764	2.33297
ED16	A13/6	5.01	15.7394	0.961	0.721	2.17675
ED16	A13/9	5.025	15.7865	0.892	0.751	2.10453
ED16	B1/7	4.883	15.3404	0.976	0.731	2.24139
ED17.1	B2/7	5.981	18.7899	1.038	1.163	3.79251
ED17.1	B2/5	6.03	18.9438	0.963	0.816	2.14825
ED17.1	B2/6	5.955	18.7082	1.022	1.029	3.30382
ED17.1	B2/3	5.824	18.2966	1.157	0.814	2.95875
ED17.2	A15/6	6.418	20.1627	0.704	0.683	1.51058
ED17.2	A15/10	6.3	19.792	0.753	0.576	1.3626
ED17.2	A15/8	6.65	20.8916	0.691	0.665	1.44361

## Sheet: vessel measurements
		vessel measurements and calculations
emebyonic day (ED)	sample no.	dorsal SMA part total volume (mm^3)	dorsal SMA part diameter (µm)	dorsal SMA part calculated cross section area (mm^2)	dorsal SMA part calculated length (mm)	ventral SMA part total volume (mm^3)	ventral SMA part diameter (mm)	ventral SMA part calculated cross section area (mm^2)	ventral SMA part calculated length (mm)	whole sma calculated length (mm)	distance aorta - umbilical orifice [mm]	1st diameter SMA branch [mm]	2nd diameter SMA branch [mm]	3rd diameter SMA branch [mm]	4th diameter SMA branch [mm]	5th diameter SMA branch [mm]
ED14	A11/4											0.041	0.037	0.042	0.039	0.041
ED14	A11/7											0.04	0.038	0.043	0.042	0.038
ED14	A11/6											0.038	0.041	0.038	0.04	0.041
ED14	A11/8											0.041	0.039	0.042	0.04	0.038
ED15	A12/4	0.008	0.075	0.00441786	1.81083	0.016	0.0943	0.00698415	2.2909	4.10173		0.051	0.059	0.051	0.055	0.049
ED15	A12/6	0.017	0.1114	0.00974676	1.74417	0.059	0.1829	0.0262735	2.24561	3.98978		0.056	0.046	0.052	0.055	0.053
ED15	A12/5	0.012	0.094	0.00693978	1.72916	0.042	0.1715	0.0231003	1.81816	3.54732		0.053	0.054	0.047	0.049	0.051
ED15	B10/9	0.011	0.0882	0.0061098	1.80039	0.034	0.1458	0.0166957	2.03645	3.83684		0.055	0.053	0.047	0.048	0.052
ED16	A13/5	0.0225	0.1123	0.00990488	2.27161	0.035	0.147	0.0169717	2.06226	4.33387	3.14	0.071	0.065	0.068	0.062	0.069
ED16	A13/6	0.014	0.0932	0.00682216	2.05214	0.025	0.1186	0.0110474	2.26298	4.31512	3.05	0.066	0.068	0.063	0.061	0.064
ED16	A13/9	0.019	0.1079	0.00914393	2.07788	0.058	0.1867	0.0273765	2.1186	4.19648	2.92	0.067	0.061	0.058	0.062	0.064
ED16	B1/7	0.014	0.0943	0.00698415	2.00454	0.057	0.1834	0.0264173	2.15768	4.16222	2.89	0.06	0.057	0.058	0.06	0.056
ED17.1	B2/7	0.061	0.1703	0.0227782	2.678	0.04	0.1537	0.018554	2.15587	4.83387	3.99	0.068	0.061	0.073	0.071	0.058
ED17.1	B2/5	0.041	0.15	0.0176715	2.32013	0.024	0.1184	0.0110102	2.17981	4.49993	4.32	0.066	0.056	0.061	0.057	0.063
ED17.1	B2/6	0.026	0.114	0.010207	2.54726	0.044	0.154	0.0186265	2.36223	4.90949	3.81	0.074	0.061	0.063	0.067	0.07
ED17.1	B2/3	0.033	0.131	0.0134782	2.44839	0.023	0.1168	0.0107146	2.14661	4.595	3.74	0.071	0.062	0.061	0.066	0.059
ED17.2	A15/6	0.03	0.1363	0.0145909	2.05608	0.065	0.192	0.0289529	2.24502	4.3011	4.19	0.082	0.084	0.083	0.085	0.08
ED17.2	A15/10	0.021	0.1103	0.00955522	2.19775	0.019	0.1103	0.00955522	1.98844	4.18619	4.14	0.083	0.074	0.075	0.079	0.081
ED17.2	A15/8	0.057	0.1825	0.0261587	2.17901	0.04	0.1665	0.021773	1.83714	4.01615	4.42	0.085	0.083	0.084	0.081	0.086
ED17.2	B2/8	0.067	0.1756	0.024218	2.76653	0.031	0.183	0.0263022	1.17861	3.94514	4.24	0.082	0.084	0.078	0.083	0.085
ED18	A23/3											0.089	0.084	0.077	0.086	0.081
ED18	A23/8											0.084	0.081	0.075	0.083	0.076
ED18	A23/7											0.088	0.086	0.083	0.078	0.082
ED18	B8/7											0.086	0.085	0.083	0.086	0.081
